# Supplementary material for: Microsatellite based genetic diversity and relationships among ten Creole and commercial cattle breeds raised in Brazil
Source: BMC Genet. 2007 Dec 7;8:83. doi: 10.1186/1471-2156-8-83 (PMC2228320; doi:10.1186/1471-2156-8-83)
Supplement: Additional file 1 — Distribution of allele frequencies for the 22 microsatellites in the 10 cattle breeds raised in Brazil. Estimates of allele frequencies for the 22 microsatellites markers in the ten Creole and commercial cattle breeds raised in Brazil. [file 1471-2156-8-83-S1.xls]

## Sheet: Add.  file 1_Egito et al 2007
Additional file 1. Distribution of allele frequencies at the 22 microsatellites in the 10 Brazilian cattle breeds (CAR - Caracu; CRL - Criolo Lageano; CUR - Curraleiro; MON - Mocho Nacional; PAN - Pantaneiro; HOL - Holstein; JER - Jersey; GYR - Gyr; GUZ - Guzerat and NEL - Nellore). Alleles are defined in base pairs.
	Breed
Microsatellite	CAR	CRL	CUR	MON	PAN	HOL	JER	GYR	GUZ	NEL
INRA35
98	0.092	0.275	0.051	0.216	0.076	0.372	0.019	0.167	0.268	0.167
100	0.526	0.44	0.712	0.475	0.647	0.602	0.861	0.406	0.141	0.194
102			0.005	0.006	0.005	0.010	0.009	0.005	0.030	0.011
104	0.013			0.006	0.016			0.016	0.051	0.043
106	0.125	0.225	0.212	0.173	0.098	0.010	0.009	0.167	0.141	0.333
108	0.013			0.019	0.011			0.109	0.066	0.129
110				0.037	0.011		0.019	0.016		0.005
112	0.026	0.005		0.037	0.016		0.074		0.005
116								0.005	0.025	0.011
118		0.040	0.005	0.012	0.027		0.009	0.036	0.197	0.086
120			0.010		0.043			0.010	0.015	0.011
122	0.204	0.015	0.005	0.019	0.049	0.005		0.062	0.061	0.011
HEL9
145	0.040	0.06	0.015	0.046	0.011	0.005		0.032	0.076	0.086
147	0.073	0.100	0.015	0.077	0.032	0.010	0.009	0.047	0.172	0.188
149	0.087	0.12	0.025	0.165	0.032	0.200	0.264	0.011	0.051	0.038
151	0.060	0.115	0.071	0.119	0.100	0.090	0.179	0.147	0.071	0.043
153	0.020	0.080	0.015	0.108	0.116	0.040	0.160	0.021	0.010	0.016
155	0.007	0.075	0.126	0.026	0.221	0.025	0.028	0.195	0.091	0.108
157		0.015	0.040	0.026	0.026	0.035	0.009	0.095	0.111	0.188
159	0.160	0.080	0.101	0.129	0.068	0.105	0.160	0.026	0.030	0.038
161	0.367	0.150	0.354	0.175	0.179	0.130	0.066	0.053	0.157	0.091
163	0.173	0.155	0.111	0.062	0.142	0.085	0.113	0.121	0.066	0.108
165	0.007	0.035	0.121	0.031	0.068	0.140	0.009	0.200	0.096	0.091
167			0.005	0.026	0.005	0.005		0.053	0.056	0.005
169	0.007	0.015		0.010		0.130			0.015
INRA63
171		0.005	0.01			0.02
173	0.421	0.495	0.429	0.49	0.342	0.47	0.189	0.09	0.01	0.017
175	0.493	0.08	0.394	0.339	0.247	0.445	0.443	0.064	0.206	0.239
177	0.02	0.01		0.005	0.011	0.06	0.302	0.011	0.005	0.006
179		0.005	0.015	0.005	0.005		0.038	0.043	0.005	0.023
181	0.066	0.38	0.121	0.156	0.321	0.005	0.028	0.676	0.577	0.562
183		0.025	0.03	0.005	0.068			0.117	0.196	0.125
185					0.005					0.028
INRA 37
112	0.007							0.016	0.026	0.058
114		0.005	0.010	0.006		0.037	0.120	0.005		0.041
116		0.031	0.010	0.030	0.028	0.053	0.100	0.033	0.005	0.041
118	0.007	0.051	0.010	0.006	0.050		0.010	0.137	0.180	0.262
120		0.036			0.022	0.011	0.010	0.005	0.098	0.029
122	0.026	0.046	0.077	0.006	0.022	0.105	0.400		0.005	0.006
124	0.184	0.332	0.158	0.262	0.206	0.174	0.050	0.264	0.381	0.209
126	0.092	0.301	0.24	0.171	0.122	0.021		0.17	0.165	0.163
128	0.375	0.046	0.276	0.195	0.244	0.453	0.220	0.247	0.103	0.134
130	0.296	0.138	0.173	0.171	0.244	0.079	0.050	0.099	0.015	0.041
132	0.007	0.015	0.046	0.043	0.061	0.005		0.011	0.010	0.006
134				0.006		0.005				0.006
136							0.010	0.011	0.010
140						0.016	0.020
142	0.007			0.037		0.021	0.010			0.006
144				0.061		0.011
146				0.006		0.011
ILSTS05
177		0.026		0.031		0.005		0.037	0.020
179		0.041	0.010	0.026	0.016	0.010		0.043	0.141	0.199
181	0.066	0.097	0.087	0.155	0.154	0.570	0.189	0.080	0.030	0.170
183	0.875	0.612	0.638	0.665	0.447	0.335	0.679	0.250	0.157	0.114
185	0.039	0.036	0.056	0.077	0.154	0.060	0.094	0.048	0.020	0.068
187		0.143	0.087	0.015	0.043	0.020	0.028	0.277	0.414	0.250
189		0.015	0.005	0.005	0.021			0.064	0.071	0.068
191	0.020	0.031	0.112	0.026	0.128		0.009	0.154	0.116	0.091
193			0.005		0.037			0.048	0.030	0.040
HEL5
145	0.007	0.051	0.081	0.016	0.021		0.010	0.233	0.05	0.117
147	0.047	0.158	0.131	0.064	0.073	0.151	0.039	0.167	0.172	0.258
149	0.153	0.194	0.126	0.133	0.151	0.027	0.049	0.228	0.183	0.250
151	0.100	0.107	0.081	0.106	0.203	0.038	0.118	0.056	0.061	0.039
153	0.060	0.133	0.146	0.048	0.089	0.016	0.069	0.094	0.117	0.086
155	0.007	0.015	0.061		0.036	0.027		0.011	0.056	0.062
157		0.005	0.086		0.021	0.005		0.022	0.006	0.016
159	0.080	0.041	0.010	0.112	0.031	0.355		0.006	0.050
161	0.227	0.077	0.025	0.112	0.042	0.220	0.127	0.050	0.094	0.023
163	0.133	0.097	0.106	0.176	0.047	0.108	0.216	0.039	0.106	0.055
165	0.187	0.102	0.136	0.223	0.214	0.022	0.206	0.061	0.083	0.047
167		0.020	0.010	0.011	0.073	0.027	0.167	0.028	0.011	0.031
169						0.005		0.006	0.011	0.016
ETH152
189	0.280	0.315	0.179	0.188	0.184	0.021	0.057	0.763	0.806	0.756
191	0.100	0.010		0.005	0.063			0.016		0.062
193	0.013	0.075	0.163	0.193	0.084	0.067	0.189	0.132	0.015	0.051
195	0.073	0.445	0.464	0.224	0.400	0.448	0.443	0.005	0.071
197	0.173	0.055	0.077	0.047	0.089	0.082	0.047			0.006
199	0.060	0.050	0.066	0.182	0.068	0.180	0.151	0.079	0.046	0.023
201	0.253	0.040	0.026	0.115	0.079	0.170	0.075		0.01	0.085
203	0.013		0.005	0.005	0.026	0.021	0.028	0.005	0.046
205	0.013			0.042		0.010				0.017
207	0.020	0.010	0.020		0.005		0.009		0.005
INRA05
130			0.006						0.031
132		0.012	0.026					0.011	0.049
134		0.065	0.013	0.085	0.048	0.008		0.078	0.123	0.348
136	0.021	0.218	0.058	0.096	0.089	0.015	0.014	0.278	0.105	0.291
138	0.264	0.424	0.250	0.617	0.333	0.138	0.129	0.244	0.185	0.139
140	0.571	0.212	0.564	0.181	0.298	0.469	0.600	0.156	0.296	0.114
142	0.071	0.029	0.045	0.021	0.179	0.277	0.200	0.067	0.093	0.019
144	0.007	0.018	0.006		0.036	0.046	0.043	0.133	0.037	0.051
146	0.021	0.024	0.026		0.006	0.038		0.011	0.037	0.038
150	0.021		0.006			0.008	0.014	0.022	0.012
152	0.021				0.012				0.031
HEL1
100	0.125	0.085	0.105	0.103	0.073	0.105	0.098	0.070	0.085	0.258
102	0.033	0.025	0.011	0.026	0.042	0.021	0.020	0.022	0.020	0.016
104	0.296	0.285	0.374	0.428	0.292	0.321	0.255	0.081	0.090	0.065
106	0.046	0.165	0.158	0.082	0.109	0.147	0.059	0.360	0.285	0.387
108	0.066	0.035	0.026	0.021		0.016		0.011	0.050	0.038
110	0.007	0.055	0.037		0.104	0.037	0.059	0.081	0.040	0.032
112	0.421	0.270	0.237	0.330	0.354	0.311	0.461	0.059	0.075	0.016
114	0.007	0.010	0.016	0.010		0.011	0.020	0.022	0.005	0
116		0.070	0.037		0.021	0.032	0.029	0.290	0.335	0.188
118					0.005			0.005	0.015
CSSM66
175		0.005		0.021				0.011		0.018
177		0.005		0.031	0.005			0.005
179	0.091	0.162	0.084	0.046	0.082	0.054	0.019	0.234	0.311	0.306
181	0.039	0.162	0.079	0.180	0.136	0.038	0.065	0.217	0.205	0.347
183	0.078	0.061	0.063	0.031	0.049	0.118	0.037	0.027	0.058	0.012
185	0.149	0.167	0.100	0.108	0.114	0.237	0.102	0.174	0.042	0.106
187	0.052	0.030	0.042	0.052	0.027	0.059	0.111	0.016	0.063	0.124
189	0.266	0.096	0.274	0.227	0.217	0.306	0.139	0.092	0.037
191		0.025	0.021		0.076	0.005	0.037	0.005		0.006
193	0.045	0.106	0.016	0.036	0.038	0.134	0.361		0.005
195	0.039	0.035	0.016	0.062	0.082	0.005	0.019	0.060	0.047
197	0.208	0.101	0.242	0.186	0.147	0.032	0.074	0.087	0.121	0.012
199	0.026	0.010	0.042	0.021	0.022	0.005	0.037	0.065	0.084	0.071
201	0.006	0.035	0.005		0.005	0.005		0.005	0.026
209			0.016
CSSM33
151	0.123	0.139	0.138	0.294	0.081	0.115	0.039	0.016		0.018
153	0.048	0.273	0.276	0.194	0.124	0.214	0.108	0.214	0.189	0.061
155	0.041	0.036	0.031	0.044	0.059	0.010	0.304	0.021	0.005	0.140
157	0.014	0.005	0.117	0.033	0.032			0.005		0.055
159	0.185	0.320	0.250	0.322	0.108	0.391	0.039	0.135	0.117	0.073
161	0.555	0.108	0.041	0.061	0.441	0.224	0.402	0.073	0.026	0.220
163	0.007			0.011	0.005	0.042	0.049			0.006
165	0.014		0.010		0.005	0.005	0.029	0.036	0.02	0.024
167		0.005		0.033	0.027				0.077
169	0.007	0.010	0.036		0.011		0.010	0.057	0.122	0.037
173	0.007	0.010	0.020		0.016		0.010		0.092	0.030
175			0.051				0.010	0.167	0.005	0.030
177		0.052	0.031	0.006	0.038			0.193	0.316	0.213
179		0.031			0.022			0.083	0.031	0.073
181		0.010			0.032					0.018
CSSM09
98		0.015	0.010	0.088	0.021	0.025	0.019	0.119	0.025	0.104
100		0.045	0.010		0.005		0.009	0.021	0.195	0.022
102	0.260	0.010	0.222	0.088	0.197		0.028
104					0.005	0.010
106	0.312	0.310	0.232	0.258	0.362	0.192	0.352		0.015	0.022
108	0.143	0.105	0.187	0.155	0.037		0.028		0.005	0.104
110	0.019	0.080	0.005	0.026	0.016	0.318	0.056		0.140	0.049
112	0.026	0.145	0.005	0.052	0.021	0.258	0.185			0.005
114	0.065	0.070	0.015	0.093	0.064		0.046	0.041	0.120	0.143
116	0.039	0.060	0.131	0.108	0.181	0.182	0.213	0.031	0.125
118	0.130	0.005	0.010	0.005				0.005	0.005
120	0.006	0.025	0.005					0.005
122		0.005					0.009			0.016
126				0.010					0.005	0.005
130								0.015		0.016
132		0.005						0.036		0.005
134		0.005					0.009	0.052		0.093
138		0.095	0.141	0.103	0.090	0.015	0.019	0.361	0.255	0.214
140							0.019	0.010	0.015
142		0.020	0.025	0.010			0.009	0.129	0.085	0.099
146								0.108	0.010	0.088
148				0.005				0.067		0.011
BM2113
123	0.145	0.040	0.005	0.052	0.158	0.040
125	0.158	0.126	0.010	0.115	0.105	0.160	0.010	0.010		0.005
127	0.033	0.101	0.005	0.036	0.011	0.160	0.020		0.015	0.016
129	0.118	0.152	0.067	0.156	0.116	0.110	0.059	0.175	0.090	0.321
131	0.026	0.035	0.031	0.062	0.021	0.020	0.010	0.149	0.060	0.054
133	0.039	0.056	0.072	0.115	0.089	0.010	0.206	0.005	0.115	0.005
135	0.250	0.172	0.474	0.120	0.226	0.310	0.578	0.268	0.195	0.212
137	0.164	0.096	0.227	0.198	0.032	0.105	0.098	0.062	0.005
139	0.033	0.045	0.062	0.073	0.205	0.075	0.020	0.144	0.265	0.033
141	0.033	0.162	0.031	0.062	0.021	0.005		0.144	0.21	0.201
143		0.015	0.015	0.010	0.016	0.005		0.041	0.045	0.152
ETH10
209	0.033	0.131	0.015	0.026	0.053	0.025		0.309	0.28	0.242
211	0.007	0.025	0.057	0.010	0.058		0.009	0.052	0.105	0.634
213		0.146	0.036	0.047	0.158	0.08	0.009	0.546	0.55	0.075
215		0.081	0.005	0.005	0.005	0.01	0.176	0.005
217	0.092	0.217	0.041	0.286	0.147	0.23	0.463
219	0.349	0.273	0.423	0.297	0.389	0.51	0.185	0.072	0.065	0.048
221	0.520	0.121	0.402	0.286	0.189	0.025	0.139	0.015
223		0.005	0.015	0.042		0.05	0.019
225			0.005			0.07
SPS115
244					0.022
246		0.020	0.011	0.011	0.067	0.033	0.01	0.168	0.38	0.199
248	0.507	0.811	0.663	0.517	0.612	0.565	0.324	0.603	0.245	0.511
250	0.020	0.051	0.032	0.115	0.135	0.005	0.02	0.196	0.188	0.085
252	0.280	0.046	0.179	0.149	0.073	0.217	0.304
254	0.007	0.041	0.021	0.017	0.006	0.060	0.137			0.034
256	0.067	0.010	0.084	0.069	0.067	0.082		0.022	0.161	0.125
258			0.005			0.027		0.011	0.026	0.011
260	0.120	0.020	0.005	0.121	0.017	0.011	0.206			0.034
TGLA122
135		0.005	0.005	0.049	0.034			0.116	0.052	0.023
137	0.041	0.030	0.060	0.016	0.062	0.018		0.25	0.207	0.247
139	0.034		0.016	0.011	0.017		0.010	0.006	0.057
141	0.014	0.066	0.099	0.060	0.062	0.102	0.078	0.035	0.017	0.040
143	0.054	0.197	0.060	0.077	0.034	0.229	0.265	0.035	0.063	0.195
145	0.074	0.040	0.044	0.055	0.062	0.012	0.078	0.012	0.080	0.086
147	0.020	0.025	0.033	0.016	0.084	0.054	0.010	0.047	0.052	0.080
149	0.041	0.066	0.022	0.038	0.045	0.163	0.098	0.047	0.040	0.017
151	0.027	0.237	0.022	0.115	0.174	0.102	0.127	0.169	0.092	0.046
153	0.108	0.152	0.187	0.104	0.146	0.048	0.039	0.157	0.155	0.115
155	0.216	0.056	0.044	0.049	0.011	0.018	0.010	0.047	0.098	0.040
157	0.020	0.015	0.005			0.006			0.029	0.006
159	0.014	0.005	0.011					0.006		0.006
161	0.095	0.045	0.055	0.082	0.067	0.030	0.010	0.029	0.023	0.046
163	0.034	0.040	0.137	0.033	0.084	0.036	0.049	0.035	0.017	0.052
165	0.108	0.005	0.060	0.033	0.006	0.048		0.006
167	0.014		0.022	0.115	0.022			0.006	0.006
169	0.034	0.005	0.088	0.071	0.084	0.012	0.098		0.006
171	0.047		0.022	0.066	0.006	0.006	0.088		0.006
173	0.007	0.005				0.030	0.029
175		0.005	0.005			0.030
177						0.012	0.010
185				0.005		0.042
ETH225
138	0.007				0.005	0.010		0.005
140	0.066	0.066	0.170	0.105	0.232	0.082	0.056	0.099	0.035	0.022
142	0.164	0.106	0.139	0.021	0.021	0.056	0.028	0.005	0.030	0.038
144	0.283	0.253	0.175	0.284	0.353	0.031	0.185	0.005	0.010	0.032
146	0.178	0.040	0.067	0.100	0.005	0.066	0.009	0.010	0.005	0.005
148	0.145	0.207	0.129	0.200	0.132	0.321	0.324	0.036	0.045	0.022
150	0.066	0.131	0.057	0.126	0.047	0.306	0.352	0.026	0.010	0.065
152		0.010	0.021		0.005	0.092		0.083	0.030	0.070
154		0.051	0.005	0.005	0.053			0.094	0.060	0.113
156	0.033	0.030	0.113	0.026	0.011			0.078	0.095	0.177
158	0.059	0.101	0.124	0.132	0.137	0.036	0.028	0.557	0.645	0.452
160		0.005					0.019		0.035	0.005
TGLA227
75		0.015	0.045							0.011
77	0.233	0.146	0.237	0.271	0.473	0.031	0.210	0.724	0.770	0.809
79	0.027	0.086	0.056	0.021	0.021	0.010	0.010	0.071	0.070	0.128
81	0.027	0.056	0.091	0.115	0.043	0.066	0.170	0.071	0.045	0.027
83	0.033	0.051	0.010	0.109	0.032	0.097		0.005		0.005
85				0.016		0.005		0.005	0.010
87	0.060	0.131	0.399	0.010	0.229	0.041		0.010	0.055
89	0.447	0.172	0.071	0.125	0.053	0.138		0.005	0.035
91	0.133	0.091	0.066	0.156	0.090	0.214	0.170		0.005	0.005
93	0.020	0.177	0.025	0.125	0.053	0.051	0.330	0.066	0.010	0.016
95				0.010		0.015	0.010
97	0.020	0.030		0.016		0.077	0.100	0.015
99		0.040		0.026	0.005	0.194		0.015
105		0.005				0.061		0.010
TGLA53
149	0.013	0.063	0.006	0.024	0.042			0.014
151		0.179	0.084	0.024	0.060	0.043	0.045	0.014
153	0.007	0.016	0.024	0.012	0.048			0.021	0.012	0.018
155	0.007	0.016	0.030	0.018	0.012	0.152		0.064	0.059	0.006
157	0.593	0.274	0.193	0.399	0.173	0.256	0.136	0.429	0.306	0.565
159	0.020	0.079	0.042	0.054	0.226	0.134	0.091	0.029	0.059	0.035
161	0.013	0.053	0.096	0.030	0.054	0.091	0.167	0.043	0.076	0.029
163	0.027	0.084	0.018	0.214	0.113	0.024	0.045	0.064	0.100	0.006
165	0.060	0.089	0.127	0.095	0.113	0.067	0.106	0.064	0.094	0.118
167	0.020	0.053	0.072	0.018	0.006	0.049	0.288	0.093	0.047	0.035
169	0.047	0.021	0.060	0.042	0.036	0.037	0.030	0.014	0.053	0.029
171	0.020		0.036	0.006		0.012	0.015	0.014	0.018	0.006
173	0.113	0.026	0.018	0.036	0.024	0.030	0.015		0.006	0.012
175	0.013	0.005	0.030	0.018		0.043		0.007	0.006
177		0.005	0.054			0.012		0.007	0.018
179		0.016	0.012	0.006	0.030			0.036	0.047
181	0.033	0.021	0.060	0.006	0.054	0.006	0.045	0.029	0.047	0.012
183	0.013		0.036			0.043		0.057	0.029	0.018
185									0.012	0.065
187							0.015			0.035
189					0.012				0.012	0.012
INRA23
194		0.061	0.032	0.005	0.065		0.011		0.028	0.067
196	0.026	0.036	0.005	0.016	0.054		0.032	0.045	0.112	0.140
198	0.145	0.061	0.086	0.088	0.071	0.018	0.160	0.124	0.051	0.011
200		0.005		0.038	0.065		0.085	0.034	0.006
202		0.026	0.011	0.005	0.012	0.076	0.074	0.011	0.146	0.152
204			0.038					0.067	0.006
206	0.204	0.148	0.188	0.231	0.167	0.365	0.191	0.017	0.056	0.006
208	0.118	0.036	0.054	0.253	0.119	0.071	0.138	0.157	0.090	0.090
210	0.026	0.015	0	0.044	0.095	0.176	0.074	0.152	0.062	0.045
212	0.224		0.016	0.022				0.006	0.022
214	0.250	0.612	0.565	0.291	0.345	0.282	0.138	0.354	0.416	0.478
216			0.005	0.005		0.006	0.011	0.034	0.006	0.011
218	0.007				0.006	0.006	0.085
ETH3
101	0.013	0.076	0.108	0.027	0.070	0.005	0.009	0.098	0.066	0.043
105		0.010	0.005	0.005				0.005
107	0.211	0.005	0.072	0.152	0.075			0.005	0.01
115	0.204	0.278	0.129	0.179	0.199	0.026	0.038	0.722	0.464	0.516
117	0.151	0.374	0.371	0.397	0.253	0.578	0.67	0.16	0.321	0.362
119		0.071	0.005	0.054	0.038	0.016	0.009		0.066
121	0.046	0.025		0.049		0.005	0.057
123	0.342	0.040	0.186	0.071	0.263	0.052	0.094		0.015	0.011
125	0.007	0.030	0.108	0.065	0.102	0.125	0.094		0.056	0.069
127	0.013	0.010	0.005			0.115	0.028	0.010
129	0.013	0.081	0.010			0.078
BM1824
174	0.007					0.006	0.014	0.007		0.005
176		0.005	0.027				0.027			0.022
178	0.18	0.036	0.09	0.185	0.079	0.256	0.041	0.08	0.048	0.187
180	0.173	0.250	0.223	0.268	0.281	0.193	0.500	0.341	0.458	0.456
182	0.507	0.396	0.197	0.304	0.236	0.233	0.230	0.377	0.333	0.225
184	0.007	0.016	0.011	0.024	0.006			0.051
186			0.005					0.022	0.012
188	0.120	0.240	0.293	0.107	0.197	0.176	0.014	0.014	0.006
190	0.007	0	0.122	0.089	0.124	0.114	0.135	0.007		0.005
192		0.031	0.011		0.011	0.011	0.041	0.043	0.018	0.011
194		0.026	0.005	0.024	0.022	0.006		0.058	0.119	0.049
196			0.016		0.045	0.006			0.006	0.038
